# Supplementary material for: Does Anticoagulant Medication Alter Fracture-Healing? A Morphological and Biomechanical Evaluation of the Possible Effects of Rivaroxaban and Enoxaparin Using a Rat Closed Fracture Model
Source: PLoS One. 2016 Jul 25;11(7):e0159669. doi: 10.1371/journal.pone.0159669 (PMC4959754; doi:10.1371/journal.pone.0159669)
Supplement: S2 File — Summary of biomechanical and Micro-CT test results. (XLSX) [file pone.0159669.s002.xlsx]

## Sheet: Biomechanik
Versuchstier	Testsubstanz	Versuch/Kontrolle	V max	Stiffness
Ratte 2	Kontrolle	Kontrolle	113.06	217.46
Ratte 2	Kontrolle	Versuch	61.73	91.9
Ratte 8	Kontrolle	Kontrolle	109.8	160.58
Ratte 8	Kontrolle	Versuch	21.63	18.58
Ratte 10	Kontrolle	Kontrolle	145.87	216.63
Ratte 10	Kontrolle	Versuch	13.6	5.74
Ratte 11	Kontrolle	Kontrolle	167.23	272.61
Ratte 11	Kontrolle	Versuch	15.29	14.23
Ratte 12	Kontrolle	Kontrolle	161.11	307.87
Ratte 12	Kontrolle	Versuch	22.19	15.13
Ratte 13	Kontrolle	Kontrolle	169.73	285.21
Ratte 13	Kontrolle	Versuch	16.68	9.72
Ratte 14	Kontrolle	Kontrolle	133.89	237.4
Ratte 14	Kontrolle	Versuch	19.86	33.86
Ratte 15	Rivaroxaban	Kontrolle	133.87	251.88
Ratte 15	Rivaroxaban	Versuch	12.12	11.6
Ratte 16	Enoxaparin	Kontrolle	149.05	237.18
Ratte 16	Enoxaparin	Versuch	27.13	17.36
Ratte 17	Rivaroxaban	Kontrolle	133.74	232.91
Ratte 17	Rivaroxaban	Versuch	14.22	10.76
Ratte 18	Kontrolle	Kontrolle	143.34	232.63
Ratte 18	Kontrolle	Versuch	28.05	20.54
Ratte 19	Rivaroxaban	Kontrolle	138.51	233.21
Ratte 19	Rivaroxaban	Versuch	7.3	-
Ratte 20	Enoxaparin	Kontrolle	133.07	212.95
Ratte 20	Enoxaparin	Versuch	10.9	-
Ratte 21	Rivaroxaban	Kontrolle	173.97	262.88
Ratte 21	Rivaroxaban	Versuch	32.3	18.47
Ratte 22	Enoxaparin	Kontrolle	156.63	264.66
Ratte 22	Enoxaparin	Versuch	17.07	12.25
Ratte 23	Rivaroxaban	Kontrolle	140.34	234.53
Ratte 23	Rivaroxaban	Versuch	22.83	22.31
Ratte 24	Rivaroxaban	Kontrolle	130.92	220.15
Ratte 24	Rivaroxaban	Versuch	37.28	22.09
Ratte 25	Kontrolle	Kontrolle	143	240.23
Ratte 25	Kontrolle	Versuch	16.7	45.21
Ratte 26	Rivaroxaban	Kontrolle	148.47	205.65
Ratte 26	Rivaroxaban	Versuch	34.9	48.51
Ratte 27	Enoxaparin	Kontrolle	156.85	280.88
Ratte 27	Enoxaparin	Versuch	13.25	14.34
Ratte 28	Rivaroxaban	Kontrolle	136.04	238.25
Ratte 28	Rivaroxaban	Versuch	30.76	16.92
Ratte 41	Rivaroxaban	Kontrolle	118.86	179.55
Ratte 41	Rivaroxaban	Versuch	47.22	49.5
Ratte 43	Kontrolle	Kontrolle	118.03	197.38
Ratte 43	Kontrolle	Versuch	21.68	11.64
Ratte 44	Rivaroxaban	Kontrolle	124.77	195.33
Ratte 44	Rivaroxaban	Versuch	31.11	47.51
Ratte 45	Enoxaparin	Kontrolle	132.34	179.59
Ratte 45	Enoxaparin	Versuch	20.79	26.33
Ratte 46	Enoxaparin	Kontrolle	117.07	198.9
Ratte 46	Enoxaparin	Versuch	20.15	23.45
Ratte 47	Enoxaparin	Kontrolle	122.6	220.11
Ratte 47	Enoxaparin	Versuch	21.48	14.22
Ratte 48	Rivaroxaban	Kontrolle	127.92	222.32
Ratte 48	Rivaroxaban	Versuch	17.94	7.8
Ratte 54	Enoxaparin	Kontrolle	133.13	203.13
Ratte 54	Enoxaparin	Versuch	18.63	13.58
Ratte 55	Enoxaparin	Kontrolle	111.89	199.8
Ratte 55	Enoxaparin	Versuch	22.47	11.58
Ratte 56	Kontrolle	Kontrolle	133.28	258.55
Ratte 56	Kontrolle	Versuch	26.91	45.71
Ratte 57	Enoxaparin	Kontrolle	129.71	199.43
Ratte 57	Enoxaparin	Versuch	23.3	15.84
Ratte 58	Enoxaparin	Kontrolle	130.56	216.61
Ratte 58	Enoxaparin	Versuch	30.04	21.42
Ratte 59	Enoxaparin	Kontrolle	144.9	250.54
Ratte 59	Enoxaparin	Versuch	16.15	8.85
Ratte 60	Rivaroxaban	Kontrolle	131.63	228.84
Ratte 60	Rivaroxaban	Versuch	16.96	18.42
Ratte 61	Kontrolle	Kontrolle	117.6	113.14
Ratte 61	Kontrolle	Versuch	16.38	10.78
Ratte 62	Rivaroxaban	Kontrolle	168.48	261.15
Ratte 62	Rivaroxaban	Versuch	20.98	15.87
Ratte 62a	Rivaroxaban	Kontrolle	85.53	68.13
Ratte 62a	Rivaroxaban	Versuch	17.17	12.6
Ratte 63	Kontrolle	Kontrolle	149.81	252.94
Ratte 63	Kontrolle	Versuch	29.19	46.42
Ratte 64	Enoxaparin	Kontrolle	157.93	263.64
Ratte 64	Enoxaparin	Versuch	27.21	23.49
Ratte 65	Enoxaparin	Kontrolle	169.74	244.68
Ratte 65	Enoxaparin	Versuch	42.78	35.98
Ratte 66	Kontrolle	Kontrolle	154.75	195.1
Ratte 66	Kontrolle	Versuch	25.32	22.22
Ratte 67	Rivaroxaban	Kontrolle	146.28	177.18
Ratte 67	Rivaroxaban	Versuch	36.14	21.26
Ratte 68	Enoxaparin	Kontrolle	155.83	234.48
Ratte 68	Enoxaparin	Versuch	31.79	18.33
Ratte 69	Kontrolle	Kontrolle	171.33	276.54
Ratte 69	Kontrolle	Versuch	34.86	25.78

## Sheet: Biomechanik 2
Versuch Nr.				F_max	Stiffness	Work
22	Ratte 16	Enoxaparin	Versuch	27.13	17.36	14.043
30	Ratte 20	Enoxaparin	Versuch	10.9	-	7.874
34	Ratte 22	Enoxaparin	Versuch	17.07	12.25	11.549
44	Ratte 27	Enoxaparin	Versuch	13.25	14.34	6.292
54	Ratte 45	Enoxaparin	Versuch	20.79	26.33	6.97
56	Ratte 46	Enoxaparin	Versuch	20.15	23.45	13.396
58	Ratte 47	Enoxaparin	Versuch	21.48	14.22	13.065
62	Ratte 54	Enoxaparin	Versuch	18.63	13.58	12.045
64	Ratte 55	Enoxaparin	Versuch	22.47	11.58	18.013
68	Ratte 57	Enoxaparin	Versuch	23.3	15.84	23.687
70	Ratte 58	Enoxaparin	Versuch	30.04	21.42	14.07
72	Ratte 59	Enoxaparin	Versuch	16.15	8.85	19.838
80	Ratte 64	Enoxaparin	Versuch	27.21	23.49	11.534
82	Ratte 65	Enoxaparin	Versuch	42.78	35.98	15.197
88	Ratte 68	Enoxaparin	Versuch	31.79	18.33	18.949
20	Ratte 15	Rivaroxaban	Versuch	12.12	11.6	6.714
24	Ratte 17	Rivaroxaban	Versuch	14.22	10.76	12.904
28	Ratte 19	Rivaroxaban	Versuch	7.3	-	11.182
32	Ratte 21	Rivaroxaban	Versuch	32.3	18.47	22.781
36	Ratte 23	Rivaroxaban	Versuch	22.83	22.31	14.899
38	Ratte 24	Rivaroxaban	Versuch	37.28	22.09	15.29
42	Ratte 26	Rivaroxaban	Versuch	34.9	48.51	8.3
46	Ratte 28	Rivaroxaban	Versuch	30.76	16.92	24.273
48	Ratte 41	Rivaroxaban	Versuch	47.22	49.5	29.094
52	Ratte 44	Rivaroxaban	Versuch	31.11	47.51	8.379
60	Ratte 48	Rivaroxaban	Versuch	17.94	7.8	14.847
74	Ratte 60	Rivaroxaban	Versuch	16.96	18.42	11.652
76	Ratte 62	Rivaroxaban	Versuch	20.98	15.87	21.813
94	Ratte 62a	Rivaroxaban	Versuch	17.17	12.6	17.564
86	Ratte 67	Rivaroxaban	Versuch	36.14	21.26	11.707
2	Ratte 2	Kontrolle	Versuch	61.73	91.9	18.859
8	Ratte 8	Kontrolle	Versuch	21.63	18.58	31.324
10	Ratte 10	Kontrolle	Versuch	13.6	5.74	26.871
14	Ratte 11	Kontrolle	Versuch	15.29	14.23	14.158
12	Ratte 12	Kontrolle	Versuch	22.19	15.13	7.33
16	Ratte 13	Kontrolle	Versuch	16.68	9.72	14.437
18	Ratte 14	Kontrolle	Versuch	19.86	33.86	5.697
26	Ratte 18	Kontrolle	Versuch	28.05	20.54	19.28
40	Ratte 25	Kontrolle	Versuch	16.7	45.21	3.098
50	Ratte 43	Kontrolle	Versuch	21.68	11.64	15.33
66	Ratte 56	Kontrolle	Versuch	26.91	45.71	6.942
92	Ratte 61	Kontrolle	Versuch	16.38	10.78	7.531
78	Ratte 63	Kontrolle	Versuch	29.19	46.42	23.439
84	Ratte 66	Kontrolle	Versuch	25.32	22.22	17.144
90	Ratte 69	Kontrolle	Versuch	34.86	25.78	21.7

## Sheet: Mikro CT
Meas.Nr.	Ratte	Gruppe	Therapie	BV	Dichte [mg HA/ccm]	BMC	TRI-SMI	DA	BS	DT-Tb.Th*
2633	FEMUR_53V		Riva	68.6535	619.369	42.5218	-0.882	1.1047	1573.85	0.1
2644	FEMUR_36V		Riva	73.74	644.072	47.4938	-0.8734	1.1954	1692.5	0.0992
2646	FEMUR_33V		Kontrolle	58.172	643.189	37.4156	-1.2248	1.154	1272.15	0.1012
2647	FEMUR_38V		Kontrolle	64.2752	645.748	41.5056	-0.1844	1.1602	1462.63	0.1076
2648	FEMUR_39V		Riva	96.7906	642.219	62.1607	-0.8449	1.1185	2198.99	0.0995
2649	FEMUR_29V		Kontrolle	64.0742	644.408	40.5766	-1.0957	1.1672	1277.66	0.1036
2650	FEMUR_37V		Riva	80.1914	634.172	50.5193	-1.2621	1.1381	1781.93	0.1001
2651	FEMUR_49V		Riva	75.2148	619.545	46.599	-1.6773	1.1295	1634.08	0.0991
2652	FEMUR_31V		Kontrolle	63.9381	646.933	42.4242	-1.0872	1.183	1432.64	0.1042
2653	FEMUR_50V		Enoxa	84.7681	645.13	54.6865	-0.8399	1.1102	1967.75	0.0981
2654	FEMUR_06V		Kontrolle	61.2629	648.218	39.7117	-0.8079	1.1954	1284.23	0.106
2655	FEMUR_09V		Riva	76.9367	637.014	49.0097	-1.6097	1.0871	1654.56	0.0994
2656	FEMUR_35V		Enoxa	61.1377	646.542	39.5281	-0.8292	1.1316	1367.28	0.1013
2657	FEMUR_34V		Enoxa	77.3481	638.425	49.381	-1.8012	1.1229	1548.75	0.1079
2662	FEMUR_51V		Riva	92.6397	652.1	60.4103	-1.7711	1.1556	1966.61	0.1008
2663	FEMUR_05V		Enoxa	85.8792	649.277	55.7594	-1.5581	1.173	1838.56	0.1008
2664	FEMUR_30V		Enoxa	60.7758	633.837	38.522	-0.1569	1.1332	1431.43	0.1008
2672	FEMUR_52V		Kontrolle	70.6881	646.542	45.7028	-2.1655	1.178	1432.79	0.1029
2673	FEMUR_40V		Enoxa	67.1799	635.426	42.6878	-0.8741	1.1184	1516.69	0.1005
2674	FEMUR_32V		Enoxa	61.9317	624.221	38.6591	-0.1278	1.1617	1498.76	0.0986
